# Supplementary material for: Pre-Clinical In Vitro Models Used in Cancer Research: Results of a Worldwide Survey
Source: Cancers (Basel). 2021 Nov 30;13(23):6033. doi: 10.3390/cancers13236033 (PMC8656628; doi:10.3390/cancers13236033)
Supplement: Supplementary file 1 [file cancers-13-06033-s001.zip]

Archive with 1 entries (1 files):
- cancers-1335376-supplementary.pdf
